# Supplementary material for: Gintonin Alleviates HCl/Ethanol- and Indomethacin-Induced Gastric Ulcers in Mice
Source: Int J Mol Sci. 2023 Nov 24;24(23):16721. doi: 10.3390/ijms242316721 (PMC10705886; doi:10.3390/ijms242316721)
Supplement: Supplementary file 1 [file ijms-24-16721-s001.zip]

Archive with 1 entries (1 files):
- ijms-2704626-supplementary.pdf
